# Supplementary material for: Credibility, educational quality, and specialty-specific depth of meniscal injury information on Douyin: a cross-sectional study
Source: PeerJ. 2026 Jun 26;14:e21471. doi: 10.7717/peerj.21471 (PMC13312968; doi:10.7717/peerj.21471)
Supplement: Supplemental Information 1 [file peerj-14-21471-s001.xlsx]

## Sheet: DATA
ID	the URL of video	Source of the Video Publisher	Video Content	Video Upload Time(year)	Video Duration (minutes)	Number of Video Likes	Number of Video Comments	Number of Video Saves	Number of Video Shares	JAMA1	JAMA2	JAMA3	JAMA4	DISCERN1	DISCERN2	DISCERN3	DISCERN4	DISCERN5	MSS1	MSS2	MSS3	MSS4	MSS5	MSS6	MSS7	MSS8	MSS9	MSS10	MSS11	MSS12	MSS13	MSS14	MSS15	MSS16	MSS17	MSS18	MSS19	MSS20	JAMA	DISCERN	GQS	MSS
1	https://v.douyin.com/3AYdDwVbh_E/	2	3	3	2.44	1869	156	657	356	1	0	1	0	1	1	1	1	0	0	1	1	0	1	1	0	1	1	0	1	0	0	1	1	0	0	0	1	0	2	4	4	10
2	https://v.douyin.com/4gIj7ox8XUA/	1	2	3	2.19	467	45	172	154	1	1	1	1	1	0	1	0	0	0	1	1	0	1	0	1	1	1	0	0	0	0	1	1	1	0	0	0	1	4	2	4	10
3	https://v.douyin.com/unHKOll_WWA/	1	3	2	3.25	3731	366	1409	686	1	0	1	0	1	0	1	0	0	1	1	1	0	1	0	1	0	0	0	0	0	1	1	0	1	1	1	0	1	2	2	3	11
4	https://v.douyin.com/7MdDTvM0mdo/	1	3	3	0.49	3125	244	1952	860	0	1	1	0	0	1	1	1	1	1	0	1	0	0	0	1	1	0	0	1	0	1	1	0	0	0	0	0	0	2	4	5	7
5	https://v.douyin.com/i8Dqw_yux5I/	1	4	3	3.5	139	13	12	12	0	1	0	1	1	1	1	1	0	0	1	0	0	1	0	0	0	1	1	1	0	1	1	1	1	0	1	0	0	2	4	4	10
6	https://v.douyin.com/q26cs0rFwm0/	1	4	3	1.25	384	24	53	34	1	0	1	0	1	1	0	0	0	1	0	1	0	0	0	0	1	1	0	0	1	0	1	1	1	1	1	0	1	2	2	4	11
7	https://v.douyin.com/ZR1QBD40qYw/	1	3	3	0.5	690	24	884	295	1	0	1	0	1	0	1	0	1	0	0	0	0	1	0	0	1	1	1	1	0	1	1	1	1	0	0	0	0	2	3	5	9
8	https://v.douyin.com/DIGlGwZeIRo/	1	2	3	3.09	2359	221	1296	730	1	0	1	0	1	0	1	0	0	0	1	1	0	1	0	1	1	0	1	0	0	0	0	0	1	0	0	0	0	2	2	3	7
9	https://v.douyin.com/zMCNSccQBCs/	1	2	2	3.48	4312	266	1720	1032	1	0	1	0	0	0	1	0	0	0	0	1	1	0	0	1	0	1	1	0	0	1	1	0	1	0	1	1	0	2	1	3	10
10	https://v.douyin.com/GhTuoUVshBc/	1	2	3	2.54	3312	382	1863	801	1	1	1	1	1	0	1	0	0	0	1	1	0	0	0	0	0	0	0	1	0	1	0	0	1	0	0	0	0	4	2	2	5
11	https://v.douyin.com/BYMNEw0GHVw/	1	3	3	1.31	517	12	392	170	1	0	1	0	1	0	0	0	1	0	1	0	0	0	0	1	1	0	1	1	1	1	1	1	1	1	0	0	0	2	2	5	11
12	https://v.douyin.com/xjjYcs2rvLw/	1	1	3	3.29	5304	292	1092	920	1	0	1	0	1	0	1	0	0	0	1	1	1	0	0	1	0	1	1	1	1	1	0	1	0	0	1	0	0	2	2	3	11
13	https://v.douyin.com/QOEJYrmZliU/	1	4	3	1.41	11000	736	4063	3520	1	0	1	0	0	1	1	1	1	0	1	0	0	1	1	1	0	0	1	0	1	1	1	1	1	1	1	0	1	2	4	3	13
14	https://v.douyin.com/xlAT3cikS8Y/	1	3	3	1.51	357	112	189	124	1	0	1	0	1	0	1	0	0	1	1	1	1	0	1	1	1	1	0	0	0	1	1	1	0	1	0	1	0	2	2	4	13
15	https://v.douyin.com/Rb6nTml9QxY/	1	2	3	1.15	2497	112	454	90	1	0	1	0	1	1	0	1	1	0	0	0	1	0	0	1	1	0	0	1	0	0	1	0	1	1	0	1	1	2	4	4	9
16	https://v.douyin.com/5kaq-FXsD5w/	1	3	3	1.23	2673	97	2870	1466	1	0	1	0	1	0	1	0	1	0	1	0	0	1	0	1	1	0	0	1	0	1	1	0	0	1	0	1	1	2	3	5	10
17	https://v.douyin.com/YDw9wauG8UY/	1	4	2	1.47	64000	4327	35000	38000	1	0	1	0	1	0	1	0	0	1	0	1	1	1	0	0	0	1	1	1	0	1	1	0	1	1	1	0	1	2	2	5	13
18	https://v.douyin.com/gUMabXvDtJQ/	1	3	2	0.4	443000	12000	365000	260000	1	0	1	0	0	1	0	1	0	1	1	0	0	1	0	1	0	0	1	1	0	1	0	1	0	1	0	0	0	2	2	5	9
19	https://v.douyin.com/1V57ifeR_jI/	1	4	2	0.53	35000	4445	9533	10000	1	0	1	0	0	0	0	1	1	0	1	0	1	1	1	0	1	0	0	0	1	0	0	0	0	1	0	1	1	2	2	3	9
20	https://v.douyin.com/kTd9Xb7FjVQ/	1	1	2	4.4	24000	1511	18000	16000	1	0	1	0	1	0	1	0	0	0	1	0	0	1	1	1	1	1	1	1	0	1	0	1	1	1	0	1	0	2	2	4	13
21	https://v.douyin.com/kbe1I6NAtTA/	1	4	3	1.55	4513	212	2062	755	1	0	1	0	1	0	1	1	0	1	1	0	0	1	0	1	1	1	0	0	1	0	0	0	0	0	1	0	1	2	3	3	9
22	https://v.douyin.com/fEjayWpblnU/	1	3	3	2.3	7017	345	5788	3257	1	0	1	0	1	0	1	0	1	0	1	1	0	0	1	1	0	1	0	1	1	1	1	0	0	1	0	0	1	2	3	3	11
23	https://v.douyin.com/zqR8pPKG0N8/	1	2	3	2.59	3951	821	1639	1129	1	0	1	0	1	0	1	0	0	1	1	0	1	0	0	0	0	0	1	1	1	1	1	1	0	0	1	0	0	2	2	3	10
24	https://v.douyin.com/AucUVntiglQ/	1	1	2	2.51	8493	1668	3200	1847	1	1	1	1	1	0	0	0	0	1	1	0	0	1	1	1	1	1	1	1	1	1	1	1	1	1	1	1	1	4	1	4	18
25	https://v.douyin.com/Fb2DCn-X4qg/	1	2	3	4.12	12000	559	7257	3133	1	0	1	0	1	0	1	0	0	1	0	0	1	0	1	0	0	0	0	0	0	1	1	0	0	1	0	1	1	2	2	3	8
26	https://v.douyin.com/u0H98fhLzXE/	2	3	1	3.14	18000	908	16000	5969	0	0	1	1	1	0	1	0	0	1	1	1	0	1	1	1	1	1	0	1	1	1	0	0	0	0	1	0	0	2	2	3	7
27	https://v.douyin.com/2kG5RVxoF9g/	1	4	3	1.17	166000	6886	47000	37000	1	0	1	0	1	1	0	0	0	1	0	1	1	1	0	0	0	0	1	1	1	1	0	0	0	0	0	0	1	2	2	5	9
28	https://v.douyin.com/oB8AMLAyIXA/	1	2	3	2.38	5415	748	5125	2507	1	1	1	1	1	0	1	0	0	1	1	0	0	1	1	0	0	1	1	0	1	1	0	0	0	0	1	1	0	4	2	5	10
29	https://v.douyin.com/r2YnUVDqas8/	1	2	2	2	14000	1706	8206	9965	1	0	1	0	1	0	1	0	0	1	1	0	0	1	0	1	1	0	0	0	0	1	0	0	0	1	0	1	1	2	2	5	9
30	https://v.douyin.com/wAugEZuwGLM/	1	1	3	5.09	6670	346	4475	1678	1	0	1	0	1	0	1	0	0	0	0	1	1	0	0	1	1	0	0	0	0	0	1	0	0	1	1	0	0	2	2	5	7
31	https://v.douyin.com/SAmT4q_RrXE/	1	1	1	0.44	22000	1426	11000	7740	1	0	1	0	1	0	1	0	0	1	1	0	1	0	0	0	1	1	0	1	0	1	0	1	0	0	1	0	1	2	2	5	10
32	https://v.douyin.com/aCYM_8pBghQ/	1	3	2	0.58	1397	30	1229	593	1	0	1	0	1	0	1	0	0	0	0	0	1	0	1	1	1	1	0	0	1	0	0	0	1	0	1	1	1	2	2	3	10
33	https://v.douyin.com/fsF09OsVcJY/	1	2	3	1.43	900	44	634	259	1	0	1	0	1	0	1	0	0	0	1	1	1	1	0	0	0	1	1	0	1	0	1	0	0	0	1	0	1	2	2	4	10
34	https://v.douyin.com/D1kwDBaKdX8/	1	2	3	1.33	1402	73	729	272	1	0	1	0	1	0	1	0	0	1	1	0	0	1	1	0	0	0	1	1	1	0	1	0	1	1	1	0	0	2	2	4	11
35	https://v.douyin.com/m3Q68GHK7xA/	1	1	3	3.1	21000	1372	16000	5993	1	0	1	0	1	0	1	0	0	0	0	1	1	1	1	1	0	1	0	0	0	0	1	0	1	1	1	0	1	2	2	3	11
36	https://v.douyin.com/9UJGHsLZg8Y/	1	4	2	0.49	10000	716	5087	3980	1	0	1	0	0	0	1	0	1	1	0	0	1	0	1	0	1	1	1	0	0	1	1	1	0	0	0	0	1	2	2	2	10
37	https://v.douyin.com/0bzt30QIByA/	1	2	3	1.46	274	24	69	46	1	0	1	0	1	0	1	0	0	1	0	1	0	0	0	1	0	0	0	0	1	1	1	1	0	0	1	1	1	2	2	2	10
38	https://v.douyin.com/FZtyQnv8zc4/	2	3	1	1.15	1581	123	852	399	0	0	1	1	1	0	0	0	1	1	1	1	0	1	1	0	0	0	0	0	0	0	0	0	0	0	0	0	0	2	2	3	5
39	https://v.douyin.com/EBi3UXtrqjQ/	4	4	2	1.22	1619	1533	516	359	0	0	0	0	0	0	0	0	0	0	0	0	0	0	0	0	0	0	0	0	0	0	0	0	0	0	0	0	0	0	0	1	0
40	https://v.douyin.com/hfpE7-nnU0I/	1	3	3	1.38	2395	81	3104	1039	0	0	1	1	1	0	1	0	1	0	0	1	0	1	0	1	0	1	1	1	1	1	0	0	0	1	1	1	0	2	3	2	11
41	https://v.douyin.com/BTUUBW1UHX4/	1	4	2	3.19	2457	669	1211	1409	1	1	0	1	1	0	1	0	1	0	1	0	1	0	0	0	0	0	1	1	1	1	1	0	0	0	0	0	0	3	3	2	7
42	https://v.douyin.com/pg6AofUkB8E/	1	3	1	0.4	31000	2487	29000	18000	1	0	0	1	1	0	0	0	1	1	1	1	1	1	1	1	0	0	1	0	0	1	1	0	1	0	1	1	0	2	2	2	13
43	https://v.douyin.com/U5aQlY-VjMY/	3	3	1	3.07	9516	571	5056	1323	0	0	0	0	0	0	0	0	1	0	0	0	0	0	0	0	0	0	0	0	0	0	0	0	0	0	1	1	0	0	1	2	2
44	https://v.douyin.com/ymQM9K_S69M/	1	4	3	4	3677	213	1689	488	1	1	0	1	1	1	1	1	0	1	1	0	0	1	1	1	0	0	1	1	1	1	1	1	0	1	1	1	1	3	4	2	15
45	https://v.douyin.com/oLsYWtc2QwY/	1	2	3	1.56	2933	300	964	681	1	0	1	0	1	0	1	0	0	0	0	0	1	0	1	0	0	1	0	0	1	1	1	1	1	1	1	0	1	2	2	2	11
46	https://v.douyin.com/drroP08LKrs/	1	1	3	3.47	15000	1676	10000	6668	1	0	1	0	1	0	1	0	0	0	0	1	0	0	0	1	0	1	0	0	0	0	0	0	0	0	0	0	0	2	2	3	3
47	https://v.douyin.com/AFAfSdNxwlg/	1	2	3	5	20000	2675	7895	8719	1	0	1	0	1	0	1	0	0	0	1	1	0	0	0	0	0	1	0	1	1	1	0	0	0	1	0	1	0	2	2	2	8
48	https://v.douyin.com/GZxAChSmrsA/	4	3	3	2.57	7732	654	11000	2974	0	0	0	0	1	0	0	0	1	0	0	0	0	0	0	0	0	0	0	0	0	0	0	0	0	0	0	0	0	0	2	3	0
49	https://v.douyin.com/3GgSEaPzrRM/	1	2	3	2.33	17000	525	6035	2094	1	0	1	0	1	0	1	0	0	0	1	1	0	0	0	0	0	0	1	1	1	1	0	0	0	0	0	1	0	2	2	3	7
50	https://v.douyin.com/E43mckWkE54/	1	2	3	2.05	1654	104	899	350	0	1	0	0	1	0	1	0	0	0	0	1	0	1	0	0	0	0	0	0	1	0	0	0	0	0	0	0	0	1	2	2	3
51	https://v.douyin.com/SAgSi31XNJg/	1	2	2	1.47	3840	546	2145	1917	1	0	1	0	1	0	1	0	0	0	0	1	0	1	0	0	0	0	0	0	0	1	0	0	0	0	1	0	0	2	2	2	4
52	https://v.douyin.com/qF8O4jGsAiw/	4	3	3	0.56	7219	682	9465	2303	0	0	0	0	1	0	1	0	0	0	1	0	0	0	0	0	0	0	0	0	0	0	0	0	0	0	0	0	0	0	2	2	1
53	https://v.douyin.com/DKUyfIghFLY/	1	2	2	1.18	17000	758	16000	10000	0	0	1	1	1	0	1	0	1	0	0	1	0	0	0	0	0	0	0	0	0	0	0	0	0	0	0	0	0	2	3	2	1
54	https://v.douyin.com/vnqHX-KSbHM/	1	3	3	0.46	32000	583	34000	24000	1	0	1	0	1	0	1	0	0	0	1	0	0	0	0	0	0	0	0	0	0	0	0	0	0	0	0	0	0	2	2	2	1
55	https://v.douyin.com/AN0kW178n80/	4	3	3	1.04	1652	141	2332	630	0	1	1	1	1	0	1	0	0	0	1	0	0	0	0	0	0	0	0	0	0	0	0	0	0	0	0	0	0	3	2	2	1
56	https://v.douyin.com/P9EjTB06CNY/	1	1	2	0.5	2146	167	1178	1477	1	0	1	0	1	0	1	0	0	1	0	1	0	0	0	0	0	0	0	1	0	0	0	0	0	0	0	0	0	2	2	3	3
57	https://v.douyin.com/6LIFUVotYow/	3	3	1	1.26	2756	132	1465	786	1	0	0	0	1	0	0	0	1	0	0	0	0	0	0	0	0	0	0	0	0	0	0	0	0	0	0	0	0	1	2	2	0
58	https://v.douyin.com/5lI6ElNZreA/	3	3	3	0.22	208	8	257	53	0	0	1	0	1	0	0	0	1	0	0	0	0	0	0	0	0	0	0	0	0	0	0	0	0	0	0	0	0	1	2	2	0
59	https://v.douyin.com/26iZdpQzx5E/	4	4	3	6.41	2707	1159	756	810	0	0	0	0	0	0	0	0	1	0	0	0	0	0	0	0	0	0	0	0	0	0	0	0	0	0	0	0	0	0	1	1	0
60	https://v.douyin.com/MRKZiYolAOQ/	1	2	2	2.38	9652	583	8989	4155	1	1	1	0	1	0	1	0	0	1	0	1	0	0	0	1	0	1	0	1	0	1	0	0	0	0	1	0	0	3	2	2	7
61	https://v.douyin.com/2gASrcLlSlM/	4	4	3	3.15	1781	1223	560	308	1	1	0	0	0	0	0	0	1	1	1	0	0	0	0	0	0	0	0	0	0	1	0	0	0	0	0	0	1	2	1	2	4
62	https://v.douyin.com/wWKiMdBxSg0/	1	3	2	0.49	11000	236	12000	6635	0	0	0	0	1	0	0	0	0	0	0	0	0	0	0	0	0	0	0	0	0	0	0	0	0	0	0	0	0	0	1	1	0
63	https://v.douyin.com/lBxFyK2aJ2c/	3	3	2	1.2	1596	84	1561	364	0	0	1	0	0	0	0	0	1	0	0	0	0	0	0	0	0	0	0	0	0	0	0	0	0	0	0	0	0	1	1	1	0
64	https://v.douyin.com/vvJCMAQj21s/	1	3	3	6.41	14000	633	19000	5090	1	0	1	0	1	0	1	0	0	1	1	0	0	0	0	0	1	0	0	0	0	1	0	0	0	0	0	0	0	2	2	4	4
65	https://v.douyin.com/_rrXqHPItDw/	1	3	2	1.56	9122	620	9186	4877	1	0	1	0	0	0	1	0	0	0	0	0	0	0	0	0	0	0	0	0	0	0	0	0	0	0	0	0	0	2	1	1	0
66	https://v.douyin.com/-K5IeGQs-JQ/	1	3	3	1.27	1518	93	1553	567	1	0	1	0	1	0	1	0	0	1	1	0	0	0	0	0	0	0	0	0	0	1	0	0	0	0	0	0	0	2	2	1	3
67	https://v.douyin.com/E5N366UJMw4/	1	2	3	2.02	874	81	550	130	1	0	1	0	0	0	1	0	1	0	1	0	0	0	0	0	0	0	0	0	0	1	0	0	0	0	0	0	0	2	2	1	2
68	https://v.douyin.com/KNAEeCjl_IY/	1	2	3	0.58	3545	264	2158	1283	1	0	1	0	1	0	1	0	0	0	0	0	0	0	0	0	0	0	0	0	0	1	0	0	0	0	0	1	0	2	2	1	2
69	https://v.douyin.com/XzaY0yrVXCs/	4	3	3	1.1	3929	205	6614	1838	0	0	0	0	0	0	0	0	1	0	0	0	0	0	0	0	0	0	0	0	0	0	0	0	0	0	0	0	0	0	1	2	0
70	https://v.douyin.com/Hu-l6aFaW6s/	2	3	3	2.36	4358	136	4629	713	1	0	1	1	1	0	0	0	1	1	1	0	1	0	1	0	0	0	0	0	0	0	0	0	0	0	0	0	0	3	2	3	4
71	https://v.douyin.com/htP5gT3f_WA/	4	3	3	2.17	1382	631	1666	515	0	0	0	0	1	0	0	0	1	0	0	0	0	0	0	0	0	0	0	0	0	1	0	0	0	0	0	0	0	0	2	3	1
72	https://v.douyin.com/OKXk64MYX6c/	4	3	3	0.28	21000	1373	31000	12000	1	1	0	0	0	0	0	0	1	0	0	0	0	0	0	0	0	0	0	0	0	0	0	0	0	0	0	0	0	2	1	1	0
73	https://v.douyin.com/uvimTlWARyw/	1	4	3	1.54	13000	873	13000	5063	1	0	1	0	0	0	1	0	0	1	1	0	0	0	0	0	0	0	0	0	0	1	0	0	0	0	0	0	0	2	1	2	3
74	https://v.douyin.com/yhw7jmUfB2c/	1	4	3	2.03	1004	97	272	119	1	0	1	0	1	0	0	0	0	1	0	0	0	0	0	1	0	0	0	0	1	1	0	0	0	0	0	0	0	2	1	1	4
75	https://v.douyin.com/UrTD81J2qnM/	1	4	2	1.34	5134	845	2500	2813	1	0	1	0	1	0	1	0	0	1	1	0	0	0	0	0	0	1	1	0	0	1	0	0	0	0	0	0	0	2	2	1	5
76	https://v.douyin.com/5hdVkVovTMY/	1	3	3	1.05	885	27	877	435	1	0	1	0	1	0	0	0	0	1	1	0	0	0	0	0	0	0	0	0	0	1	0	0	0	0	0	0	0	2	1	1	3
77	https://v.douyin.com/BTyDlJmHG0M/	1	3	3	1.15	1005	184	362	232	1	0	1	0	0	1	0	1	1	1	1	0	0	0	0	1	0	0	0	1	0	1	0	0	0	0	0	0	1	2	3	2	6
78	https://v.douyin.com/K3H3hphN5P8/	1	1	3	1.43	15000	914	7640	6345	1	0	1	0	1	0	1	0	0	1	0	0	0	0	0	0	0	0	0	0	0	0	0	0	0	0	1	0	0	2	2	1	2
79	https://v.douyin.com/UMoz9hLkMlw/	1	3	3	1.4	10000	239	5809	1940	1	0	1	0	1	0	1	0	1	0	1	0	0	0	0	0	0	0	0	0	0	1	0	0	0	0	0	0	0	2	3	2	2
80	https://v.douyin.com/2d1u8COf29I/	1	4	3	5.32	1092	306	312	181	1	0	1	0	1	0	1	0	0	1	1	0	0	0	1	1	1	0	1	0	0	1	0	0	0	0	0	0	0	2	2	1	7
81	https://v.douyin.com/a9dXismjO24/	1	1	2	1.28	4399	490	3418	1177	1	0	1	0	1	0	1	0	0	1	0	1	0	0	0	1	0	0	0	0	0	0	0	0	0	0	0	0	0	2	2	1	3
82	https://v.douyin.com/_bUsEjOxut8/	1	1	3	0.45	2561	410	1532	1132	1	0	1	0	1	0	1	0	0	0	0	0	0	0	0	1	1	1	0	1	0	1	0	0	0	0	0	1	0	2	2	1	6
83	https://v.douyin.com/Z91AgfvvU8s/	1	1	2	0.55	2158	300	762	1328	1	0	1	0	1	0	1	0	0	1	1	1	0	0	0	0	0	0	0	1	0	1	0	0	0	0	0	0	0	2	2	2	5
84	https://v.douyin.com/pNny78PGyms/	1	3	3	1.42	32000	1497	18000	15000	1	0	1	0	1	0	1	0	0	1	1	0	0	1	0	0	0	0	0	0	0	1	0	0	0	0	0	0	0	2	2	1	4
85	https://v.douyin.com/iubCvTnB014/	1	4	3	0.5	2957	442	1493	1647	1	0	1	0	1	0	1	0	0	1	1	0	0	0	0	1	0	0	0	0	0	1	0	0	0	0	0	0	0	2	2	1	4
86	https://v.douyin.com/uQWFRgoPBwY/	4	3	3	1.59	1320	497	1105	294	0	0	0	0	1	0	0	0	1	0	0	0	0	0	0	0	0	0	0	0	0	1	0	0	0	0	0	0	0	0	2	3	1
87	https://v.douyin.com/VG3_bBk9Z1A/	2	3	3	0.29	459	48	339	81	0	0	0	0	1	0	0	0	1	1	1	0	0	0	1	0	0	0	0	0	0	0	0	0	0	0	0	0	0	0	2	2	3
88	https://v.douyin.com/BeBFp98QGig/	1	1	3	1.34	1545	309	1620	381	1	0	1	0	1	0	1	0	0	1	0	0	0	0	0	0	0	0	0	0	0	0	0	0	0	0	0	0	0	2	2	2	1
89	https://v.douyin.com/W0ksu8ESUjY/	2	3	3	2.16	1149	103	626	350	1	0	0	1	0	1	0	1	0	1	1	0	1	1	1	0	0	0	0	0	0	0	0	0	0	0	1	0	0	2	2	1	6
90	https://v.douyin.com/o1jJNwRqQ2M/	2	1	2	3.15	3332	61	2751	671	1	1	1	1	1	0	0	0	1	1	0	1	0	1	1	1	0	0	0	0	0	0	0	0	0	0	0	0	0	4	2	2	5
91	https://v.douyin.com/AC_deh8oMFU/	1	4	2	0.46	8243	672	3382	2507	0	1	1	1	1	0	1	0	0	1	0	1	0	0	0	1	0	0	0	0	0	0	0	0	1	0	0	0	0	3	2	2	4
92	https://v.douyin.com/ydSS4_1A-6Q/	3	3	1	0.33	4177	150	4121	1037	1	0	1	0	0	0	0	0	1	0	0	0	0	0	0	0	0	0	0	0	0	0	0	0	0	0	0	0	0	2	1	1	0
93	https://v.douyin.com/f_eDHZU5BzE/	4	4	3	3.28	37000	476	510	742	0	0	0	0	0	0	0	0	0	1	0	0	0	0	0	0	0	0	0	0	0	0	0	0	0	0	0	0	0	0	0	1	1
94	https://v.douyin.com/eghILv534IE/	4	4	2	2.33	398	53	221	72	0	0	0	0	0	0	0	0	1	0	0	0	0	0	0	0	0	0	0	0	0	0	0	0	0	0	1	0	0	0	1	1	1
95	https://v.douyin.com/6Xe0tTmALO8/	1	4	2	0.57	280	85	101	1314	0	0	0	0	1	0	1	0	0	0	0	0	0	0	0	0	0	0	0	0	0	0	0	0	1	0	0	0	0	0	2	1	1
96	https://v.douyin.com/MFfOZUOLptk/	1	3	3	0.42	3598	48	4699	1817	1	0	1	0	1	0	1	0	1	0	0	0	0	0	0	0	0	0	0	0	0	1	0	0	0	0	0	0	0	2	3	2	1
97	https://v.douyin.com/g-05E1_OMOI/	1	1	1	1.01	6248	620	1341	2178	0	0	0	0	1	0	1	0	0	0	0	0	0	0	0	0	0	0	0	0	0	0	0	0	1	0	0	0	0	0	2	1	1
98	https://v.douyin.com/Tw2x20jTe2s/	1	2	3	3.04	791	18	371	119	1	0	1	0	1	0	1	0	0	0	1	1	0	0	0	0	0	0	0	0	0	1	0	0	0	0	1	1	0	2	2	2	5
99	https://v.douyin.com/ehGAU7WpGXQ/	1	4	2	16.16	5521	1438	6412	4758	1	0	1	0	1	0	1	0	0	0	1	0	0	0	0	0	0	0	0	0	0	0	0	0	0	0	0	0	0	2	2	2	1
100	https://v.douyin.com/FIhOpY1SDQ0/	1	4	2	1.34	23	4	4	5	1	0	1	0	0	0	0	1	0	0	1	1	0	0	0	1	0	0	0	0	0	0	0	0	0	0	0	0	0	2	1	1	3
101	https://v.douyin.com/4ZdXIjZ3RGU/	1	1	3	1.56	1805	56	939	462	1	0	0	0	1	0	1	0	0	0	0	1	0	1	0	0	0	0	1	0	0	0	0	0	0	0	0	0	0	1	2	3	3
102	https://v.douyin.com/obUcmqy6q4Y/	1	4	3	1.17	2502	639	880	437	1	0	1	0	0	0	0	0	0	0	0	0	0	0	0	1	1	1	0	0	0	0	0	0	0	0	0	0	0	2	0	1	3
103	https://v.douyin.com/1lTx-1LGh4Y/	1	3	1	3.17	30000	2572	17000	24000	1	0	1	0	1	0	1	0	0	0	1	0	0	0	0	0	0	0	0	0	0	0	0	0	0	0	0	0	0	2	2	3	1
104	https://v.douyin.com/1eQvlN3CcP0/	1	3	1	3.53	23000	1628	25000	15000	0	1	1	1	1	0	0	0	1	0	1	0	0	0	0	0	0	0	0	0	0	0	0	0	0	0	0	0	0	3	2	2	1
105	https://v.douyin.com/V4qfL2VQOek/	4	4	3	11.46	1293	701	357	384	1	1	0	0	0	0	0	0	0	1	0	1	0	0	0	0	0	0	0	0	0	0	0	0	0	0	0	0	0	2	0	3	2
106	https://v.douyin.com/dFoJlai9hu4/	1	2	3	0.53	1666	50	541	119	1	0	1	0	1	0	0	0	0	0	0	0	0	0	0	0	0	0	0	0	0	0	0	0	0	0	0	0	0	2	1	1	0
107	https://v.douyin.com/IY0YjSqMIsE/	1	2	2	2.35	5209	251	2799	1413	1	0	1	0	1	0	1	0	0	1	1	0	0	0	0	0	0	0	0	0	0	1	0	0	0	0	0	1	0	2	2	2	4
108	https://v.douyin.com/exfOGN6Vz5M/	1	1	3	2.56	9235	730	6672	2709	0	0	0	0	1	0	1	0	1	0	0	1	0	0	0	1	0	1	0	0	0	0	0	0	0	0	0	0	0	0	3	3	3
109	https://v.douyin.com/UlqSO-xw3HQ/	1	1	2	0.43	259	16	74	86	1	0	1	0	1	0	1	0	0	1	0	1	0	0	0	0	0	0	0	1	0	0	0	0	0	0	0	0	0	2	2	1	3
110	https://v.douyin.com/XQ-nUoDjwYE/	1	4	2	4.02	5532	1390	2510	3458	0	0	0	0	0	0	0	0	1	1	0	0	0	0	0	1	0	0	0	0	0	0	0	1	1	0	0	0	0	0	1	1	4
111	https://v.douyin.com/F08oJzKDhRI/	1	1	3	3.24	5700	443	5243	1149	1	0	1	0	1	0	1	0	0	0	0	1	0	0	0	0	0	0	0	0	0	0	0	0	0	0	0	0	0	2	2	3	1
112	https://v.douyin.com/F5sKH_e7EMs/	4	4	3	2.01	219	603	34	48	1	0	1	0	0	0	0	0	0	1	0	0	0	0	0	0	0	0	0	0	0	0	0	0	0	0	0	0	0	2	0	1	1
113	https://v.douyin.com/v_V8sGfq8Bc/	1	1	3	3.15	5993	307	2330	1105	1	1	1	1	1	0	1	0	0	1	1	1	0	0	0	0	0	0	0	0	0	1	0	0	0	0	0	1	0	4	2	1	5
114	https://v.douyin.com/ZH_xY8jbZRQ/	1	4	3	1.01	559	165	172	117	0	0	0	0	0	0	0	0	0	1	0	0	0	0	1	1	0	0	0	0	0	0	0	0	0	0	0	0	1	0	0	1	4
115	https://v.douyin.com/FuLJCMXKnZ0/	1	4	1	0.22	30000	7127	6849	21000	1	0	1	0	1	0	0	0	1	0	0	0	0	0	0	0	0	0	0	0	0	0	1	0	0	0	0	0	0	2	2	1	1
116	https://v.douyin.com/DWntQ-O0MuI/	3	3	3	4.06	2437	735	897	850	0	0	0	0	0	0	0	0	1	0	0	0	0	0	0	0	0	0	0	0	0	1	0	0	0	0	0	0	0	0	1	1	1
117	https://v.douyin.com/SH3DbtbyFW4/	1	1	2	0.4	6629	960	3046	62238	0	0	1	1	1	0	1	0	1	0	0	0	0	0	0	0	0	0	0	0	0	0	0	1	1	0	0	0	0	2	3	2	2
118	https://v.douyin.com/ZJmg0Tn7ykU/	1	1	2	2.5	7085	612	3604	2801	1	1	0	1	1	0	0	0	0	0	0	1	0	0	0	0	0	0	0	0	0	0	0	0	0	0	0	0	0	3	1	1	1
119	https://v.douyin.com/yUt-VGKCteE/	1	3	3	0.54	173	1	169	121	1	0	1	0	1	0	1	0	0	0	0	0	0	0	0	0	0	0	0	0	0	1	0	0	0	0	0	0	0	2	2	2	1
120	https://v.douyin.com/44gA3-t5pKE/	1	3	3	0.5	690	24	883	295	1	0	1	0	1	0	1	0	1	0	1	0	0	0	0	0	0	0	0	0	0	1	0	0	0	0	0	0	0	2	3	2	2
121	https://v.douyin.com/wSa2v4mBMvY/	1	3	2	0.44	42000	935	35000	23000	0	1	0	1	0	0	0	0	1	1	0	0	0	0	0	0	0	0	0	0	0	0	0	0	0	0	0	0	0	2	1	1	1
122	https://v.douyin.com/6zqRqtrXHXk/	1	1	3	2.58	3459	387	2194	918	0	1	1	1	1	0	1	0	0	1	1	1	0	0	0	0	0	1	0	1	1	1	0	0	0	0	0	0	0	3	2	2	7
123	https://v.douyin.com/CFY9JElggc4/	1	2	3	2.22	3055	165	1840	804	1	0	1	0	1	0	1	0	0	0	0	0	0	0	1	0	0	0	0	0	0	1	0	0	0	0	1	0	0	2	2	2	3
124	https://v.douyin.com/jk0TwNaX12Q/	1	3	3	1.06	151	16	60	24	1	0	1	0	1	0	1	0	0	0	0	0	0	0	0	0	0	0	0	0	0	1	0	0	0	0	0	1	1	2	2	1	3
125	https://v.douyin.com/5WDelTEPECM/	1	4	2	1.23	7378	641	1941	1124	1	0	1	0	1	0	1	0	0	1	1	1	1	0	0	1	0	0	0	0	0	1	0	0	0	0	0	1	0	2	2	2	7
126	https://v.douyin.com/6m6iUzSBHKg/	1	3	2	3.15	4580	288	3471	1343	0	0	0	0	1	0	1	0	0	0	1	1	1	0	0	0	0	0	0	0	0	0	0	0	0	0	0	0	0	0	2	1	3
127	https://v.douyin.com/qWn_U07Rxgs/	1	1	3	2.34	2039	114	993	415	1	0	1	0	1	0	1	0	1	1	0	0	0	0	1	0	0	0	0	0	0	0	0	0	0	0	0	0	0	2	3	2	2
128	https://v.douyin.com/718gZHgHYWc/	1	1	3	0.39	400	40	336	73	1	0	1	0	1	0	0	0	0	1	0	0	0	0	0	0	0	0	0	0	0	0	0	0	0	0	0	0	0	2	1	1	1
129	https://v.douyin.com/xLz-uSPbMSA/	3	3	1	1.23	3094	165	1918	731	0	1	1	0	0	0	0	0	1	0	0	1	0	0	0	0	0	0	0	0	0	0	0	0	0	0	0	0	0	2	1	1	1
130	https://v.douyin.com/Qib1ygDpE8M/	1	2	3	1.11	16000	596	14000	5338	1	0	1	0	1	0	1	0	0	0	1	0	0	0	0	0	0	0	0	0	0	0	0	0	0	0	0	0	0	2	2	1	1
131	https://v.douyin.com/voM5zxyb4ZA/	1	3	3	1.04	279	8	284	68	1	0	1	0	1	0	1	0	1	0	1	0	0	0	0	0	0	0	0	0	0	0	0	0	0	0	0	0	0	2	3	2	1
132	https://v.douyin.com/Ilaah61tfxw/	1	3	2	1.16	6200	251	4300	2175	1	0	1	0	1	0	1	0	0	0	0	0	0	0	0	0	0	0	0	0	0	1	0	0	0	0	0	0	0	2	2	2	1
133	https://v.douyin.com/moiqTUCBIng/	1	2	3	1.13	1543	374	864	260	1	0	1	0	1	0	1	0	0	0	1	1	0	0	0	0	0	0	0	1	0	1	0	0	0	0	1	0	0	2	2	2	5
134	https://v.douyin.com/pgWFSz0-LdA/	1	3	2	1.58	3921	467	1251	673	1	1	0	1	0	0	1	0	1	1	0	0	0	0	0	0	0	0	0	0	0	0	0	0	0	0	0	0	0	3	2	2	1
135	https://v.douyin.com/Oftt3Cpz9X0/	2	3	3	0.41	212	17	200	53	0	0	0	0	0	0	0	0	1	1	0	1	0	1	0	0	0	0	0	0	0	0	0	0	0	0	0	0	0	0	1	2	3
136	https://v.douyin.com/2dcHQ6xBaw4/	1	1	2	0.55	2613	341	755	730	1	1	1	1	1	0	1	0	0	1	1	0	0	1	0	0	0	0	0	0	0	0	0	0	0	0	0	0	0	4	2	2	3
137	https://v.douyin.com/UG_Jdg5MjRk/	1	3	2	1.24	1774	139	385	377	1	0	1	0	1	0	0	0	0	0	0	0	0	0	0	0	0	0	0	0	0	1	0	0	0	0	1	1	1	2	1	2	4
138	https://v.douyin.com/0ht2uM1xS4A/	1	1	3	1	1700	192	1216	437	1	0	1	0	1	0	1	0	0	1	0	1	0	0	0	1	0	0	0	0	0	0	0	0	0	0	0	0	0	2	2	2	3
139	https://v.douyin.com/8H_8iYjMxdA/	1	2	3	1.14	2153	63	1430	661	1	0	1	0	1	0	0	0	1	0	0	0	0	0	0	0	0	0	0	0	0	0	0	0	0	0	1	0	0	2	2	1	1
140	https://v.douyin.com/LjNs5YqpJrU/	1	1	1	1.02	1418	1180	444	755	1	0	1	0	1	0	1	0	0	0	0	0	0	0	0	0	0	0	0	0	0	0	0	0	0	0	0	0	1	2	2	1	1
141	https://v.douyin.com/AhWzlfUkb20/	1	2	2	1.21	9730	699	3613	3615	1	0	1	0	1	0	1	0	0	0	0	0	0	1	0	0	0	0	0	0	0	0	0	0	0	0	0	0	0	2	2	1	1
142	https://v.douyin.com/VNiUyaQ55a4/	1	4	3	1.03	2055	158	876	601	1	0	1	0	1	0	1	0	0	1	1	1	0	0	0	0	0	0	0	1	1	1	0	0	0	0	0	0	0	2	2	2	6
143	https://v.douyin.com/JcIgeQClt_k/	3	3	2	0.42	12000	839	4949	6628	0	0	0	0	0	0	0	0	1	0	0	0	0	0	0	0	0	0	0	0	0	0	0	0	0	0	1	0	0	0	1	1	1
